# Supplementary material for: The Relationship between Population Structure and Aluminum Tolerance in Cultivated Sorghum
Source: PLoS One. 2011 Jun 14;6(6):e20830. doi: 10.1371/journal.pone.0020830 (PMC3114870; doi:10.1371/journal.pone.0020830)
Supplement: Table S1 — Sorghum accessions evaluated in this study. Country of origin, racial classification according to [26] performed at ICRISAT and CIRAD as found in [34] are shown followed by RNRG3d, RNRG5d, VRD and IRG evaluated at {27}µM Al3+ and at {39} and {60} µM Al3+ (except VRD). Values are means of two replications (7 plants per replication). Means followed by the same lower-case letters constitute homogeneous groups by the Scott-Knott test (P<0.05). Al tolerant accessions indicated in Figure 1 are underlined. CV: coefficient of variation. (XLS) [file pone.0020830.s004.xls]

## Sheet: Sheet1
Table S1: Sorghum accessions evaluated in this study. Country of origin, racial classification according to [39] performed at ICRISAT and CIRAD as found in [29] are shown followed by RNRG3d, RNRG5d, VRD and IRG evaluated at {27}µM Al3+ and at {39} and {60} µM Al3+ (except VRD). Values are means of two replications (7 plants per replication). Means followed by the same lower-case letters constitut…
				{27} µM Al3+								{39} µM Al3+						{60} µM Al3+
Accession Name	Country	ICRISAT	CIRAD	RNRG3d1		RNRG5d2		VRD3		IRG4		RNRG3d		RNRG5d		IRG		RNRG3d		RNRG5d		IRG
IS14351	MWI	G	G	233	j	262	m	4.83	d	1.55	f	84	g	103	d	1.19	c	47	d	47	c	0.07	a
SC283	TZA		G	105	i	157	l	4.5	d	1.76	g	-	-	-	-	-	-	-	-	-	-	-	-
CMS226	BRA			118	i	163	l	4	d	1.46	f	-	-	-	-	-	-	-	-	-	-	-	-
CMS227	BRA			116	i	139	j	4.83	d	1.33	f	-	-	-	-	-	-	-	-	-	-	-	-
IS21519	MWI	G	G	95	h	113	i	4.16	d	1.47	f	51	d	56	b	1.13	c	21	c	14	a	0.15	a
IS23142	TZA	D	D	86	h	163	i	4.5	d	1.98	g	36	c	52	b	0.27	a	20	c	18	b	0.22	a
IS25077	GHA	G	G	118	i	120	i	3.16	c	1.14	e	38	c	22	a	0.04	a	22	c	12	a	0.03	a
9929034				82	h	113	i	4.66	d	1.75	g	-	-	-	-	-	-	-	-	-	-	-	-
IS26457	BEN	G	G	96	h	97	h	4.33	d	1.21	e	36	c	27	a	0.14	a	19	c	13	a	0.02	a
IS26554	BEN	G	G	74	h	95	h	4.83	d	1.8	g	37	c	28	a	0.12	a	19	c	12	a	0.06	a
IS29691	ZWE	G	G	117	i	99	h	1.5	a	0.65	c	43	c	29	a	0.06	a	25	c	17	b	0.12	a
SC566	NGA		C	97	h	99	h	5	d	1.54	f	61	e	78	c	1.63	d	28	c	18	b	0.27	a
IS10801	TCD	GC	GC	65	g	78	g	4.5	d	1.36	f	55	e	76	c	1.81	d	25	c	25	b	0.53	a
5DX	UGA			76	h	89	g	4	d	1.33	f	-	-	-	-	-	-	-	-	-	-	-	-
Brandes	USA			69	g	82	g	4.83	d	1.42	f	-	-	-	-	-	-	-	-	-	-	-	-
SC175	ETH		C	72	h	87	g	3.66	c	1.47	f	-	-	-	-	-	-	-	-	-	-	-	-
CMS225				88	h	85	g	3.5	c	1.22	e	-	-	-	-	-	-	-	-	-	-	-	-
ATF14	BRA			79	h	77	g	1.66	b	0.73	c	-	-	-	-	-	-	-	-	-	-	-	-
IS24139	TZA	G	G	60	f	66	f	4	d	1.53	f	40	c	25	a	0.07	a	27	c	16	b	0.09	a
IS27490	BFA	G	G	89	h	67	f	1.83	b	0.4	b	26	b	16	a	0.05	a	18	c	11	a	0.05	a
9DX	UGA			57	e	61	f	4.5	d	0.98	d	-	-	-	-	-	-	-	-	-	-	-	-
SC549	NGA		G	70	g	61	f	2.66	b	0.73	c	-	-	-	-	-	-	-	-	-	-	-	-
IS15148	CMR	C	C	44	d	51	e	4.16	d	1.42	f	36	c	33	a	0.53	b	17	b	12	a	0.09	a
IS15443	CMR	C	C	44	d	52	e	4.33	d	1.42	f	45	d	46	b	0.73	b	20	c	16	b	0.16	a
IS21622	MWI	G	G	107	i	53	e	2	b	0.13	a	32	c	25	a	0.07	a	22	c	16	b	0.1	a
IS21849	SLE	G	Gm	40	c	51	e	4	d	1.41	f	48	d	61	b	1.33	c	21	c	21	b	0.22	a
IS23666	GMB	G	Gm	53	d	53	e	3	c	0.88	d	30	c	22	a	0.19	a	17	b	12	a	0.13	a
IS23777	MWI	G	G	76	h	57	e	2.33	b	0.4	b	34	c	20	a	0.14	a	23	c	14	b	0.15	a
IS23100	TZA	G	G	76	g	55	e	1.5	a	0.36	b	70	f	75	c	0.6	b	20	c	16	b	0.13	a
IS24072	TZA	G	G	60	f	55	e	4.33	d	0.91	d	25	b	18	a	0.16	a	17	b	11	a	0.14	a
3DX	UGA			53	d	55	e	3.16	c	0.94	d	-	-	-	-	-	-	-	-	-	-	-	-
IS3958	NPL	G	G	79	h	44	d	1.5	a	0.15	a	-	-	-	-	-	-	-	-	-	-	-	-
IS12931	CHN	G	G	76	h	40	d	1.5	a	0.22	a	-	-	-	-	-	-	-	-	-	-	-	-
IS16396	CMR	G	G	34	c	44	d	3.66	c	1.77	g	35	c	32	a	0.16	a	17	b	10	a	0.08	a
IS19455	BWA	G	Gm	66	g	40	d	1.83	b	0.1	a	-	-	-	-	-	-	-	-	-	-	-	-
IS20016	SEN	G	G	49	d	44	d	2.66	b	1.03	e	-	-	-	-	-	-	-	-	-	-	-	-
IS20064	SEN	G	Gm	51	e	40	d	2.66	b	0.6	c	-	-	-	-	-	-	-	-	-	-	-	-
IS23644	GMB	G	Gm	42	c	44	d	3	c	1.01	d	26	b	18	a	0.2	a	16	b	11	a	0.11	a
IS23645	GMB	G	Gm	42	c	44	d	3.66	c	1.12	e	25	b	21	a	0.27	a	15	b	12	a	0.04	a
IS23669	GMB	G	Gm	45	d	46	d	3.5	c	1.07	e	24	b	17	a	0.14	a	14	b	10	a	0.16	a
IS25596	RWA	C	C	43	d	46	d	4	d	1.18	e	27	b	18	a	0.18	a	17	b	11	a	0.05	a
IS19466	LKA	G	G	42	c	33	c	1.33	a	0.17	a	-	-	-	-	-	-	-	-	-	-	-	-
IS19685	IND	G	G	52	e	33	c	1.33	a	0.13	a	-	-	-	-	-	-	-	-	-	-	-	-
IS22282	BWA	B	B	51	e	35	c	1.16	a	0.28	b	-	-	-	-	-	-	-	-	-	-	-	-
IS26041	MLI	G	G	60	f	33	c	1	a	0.59	c	-	-	-	-	-	-	-	-	-	-	-	-
IS27390	BFA	G	G	51	e	33	c	1.83	b	0.5	c	-	-	-	-	-	-	-	-	-	-	-	-
IS29876	ZWE	GC	C	46	d	38	c	2.5	b	0.63	c	-	-	-	-	-	-	-	-	-	-	-	-
CMS235	BRA			40	c	34	c	1.5	a	0.62	c	-	-	-	-	-	-	-	-	-	-	-	-
IS2430	NGA	G	Gm	34	c	27	b	1.75	b	0.42	b	-	-	-	-	-	-	-	-	-	-	-	-
IS2848	ZAF	C	C	31	b	21	b	1.33	a	0.13	a	-	-	-	-	-	-	-	-	-	-	-	-
IS3780	CHN	GB	B	36	c	24	b	2	b	0.2	a	-	-	-	-	-	-	-	-	-	-	-	-
IS3905	MLI	G	G	45	d	27	b	1.75	b	0.09	a	-	-	-	-	-	-	-	-	-	-	-	-
IS3957	NPL	G	G	45	d	27	b	1.5	a	0.24	a	-	-	-	-	-	-	-	-	-	-	-	-
IS3959	NPL	G	G	53	e	31	b	1.83	b	0.25	a	-	-	-	-	-	-	-	-	-	-	-	-
IS3967	IND	G	G	45	d	30	b	2	b	0.34	b	-	-	-	-	-	-	-	-	-	-	-	-
IS4963	IND	G	G	31	b	21	b	1.5	a	0.09	a	-	-	-	-	-	-	-	-	-	-	-	-
IS6745	BFA	G	G	38	c	21	b	1	a	0.07	a	-	-	-	-	-	-	-	-	-	-	-	-
IS7861	NGA	G	G	34	c	31	b	3.25	c	0.77	d	19	a	15	a	0.08	a	10	a	7	a	0.15	a
IS7889	NGA	G	G	39	c	26	b	2.16	b	0.12	a	-	-	-	-	-	-	-	-	-	-	-	-
IS9597	NER	G	Gm	35	c	30	b	1.25	a	0.4	b	-	-	-	-	-	-	-	-	-	-	-	-
IS10194	BFA	GB	B	39	c	26	b	1.75	b	0.16	a	-	-	-	-	-	-	-	-	-	-	-	-
IS10876	NGA	GC	C	27	b	23	b	2	b	0.45	b	-	-	-	-	-	-	-	-	-	-	-	-
IS11119	ETH	C	C	30	b	20	b	1	a	0.22	a	-	-	-	-	-	-	-	-	-	-	-	-
IS12179	ETH	B	B	31	b	22	b	1.25	a	0.34	b	-	-	-	-	-	-	-	-	-	-	-	-
IS12531	ETH	B	B	27	b	20	b	1.16	a	0.34	b	-	-	-	-	-	-	-	-	-	-	-	-
IS13989	ZAF	K	K	23	b	22	b	1.33	a	0.56	c	-	-	-	-	-	-	-	-	-	-	-	-
IS14317	SWZ	G	G	43	d	26	b	1.5	a	0.05	a	-	-	-	-	-	-	-	-	-	-	-	-
IS14331	ZAF	G	G	61	f	30	b	1.33	a	0.14	a	-	-	-	-	-	-	-	-	-	-	-	-
IS14417	MWI	G	G	38	c	21	b	1.33	a	0.12	a	-	-	-	-	-	-	-	-	-	-	-	-
IS16044	CMR	C	C	29	b	23	b	1.66	b	0.54	c	-	-	-	-	-	-	-	-	-	-	-	-
IS17658	GHA	G	G	31	b	26	b	3	c	0.5	c	-	-	-	-	-	-	-	-	-	-	-	-
IS20097	SEN	G	G	30	b	23	b	1.83	b	0.45	b	-	-	-	-	-	-	-	-	-	-	-	-
IS22287	BWA	K	K	29	b	20	b	1	a	0.28	b	-	-	-	-	-	-	-	-	-	-	-	-
IS22330	BWA	D	D	27	b	21	b	1	a	0.32	b	-	-	-	-	-	-	-	-	-	-	-	-
IS22332	BWA		KC	30	b	21	b	1	a	0.19	a	-	-	-	-	-	-	-	-	-	-	-	-
IS22334	BWA	K	K	33	b	27	b	1	a	0.44	b	-	-	-	-	-	-	-	-	-	-	-	-
IS22893	SDN	GC	GC	39	c	31	b	1	a	0.42	b	-	-	-	-	-	-	-	-	-	-	-	-
IS23178	ZMB	B	B	35	c	31	b	1.16	a	0.37	b	-	-	-	-	-	-	-	-	-	-	-	-
IS23254	ZMB	B	B	37	c	28	b	1.33	a	0.2	a	-	-	-	-	-	-	-	-	-	-	-	-
IS24481	ZAF	K	K	56	e	29	b	2	b	0.24	a	-	-	-	-	-	-	-	-	-	-	-	-
IS24503	SEN			32	b	22	b	1.5	a	0.11	a	-	-	-	-	-	-	-	-	-	-	-	-
IS24887	NGA	G	G	33	b	20	b	2.33	b	0.19	a	-	-	-	-	-	-	-	-	-	-	-	-
IS25499	BDI	C	C	31	b	23	b	1.66	b	0.48	c	-	-	-	-	-	-	-	-	-	-	-	-
IS25702	MLI	GC	GC	35	c	26	b	1.66	b	0.38	b	-	-	-	-	-	-	-	-	-	-	-	-
IS25733	MLI	G	G	34	c	25	b	2	b	0.37	b	-	-	-	-	-	-	-	-	-	-	-	-
IS26110	MLI	G	G	49	d	29	b	1.83	b	0.15	a	-	-	-	-	-	-	-	-	-	-	-	-
IS27146	ZWE	D	D	32	b	21	b	1.16	a	0.19	a	-	-	-	-	-	-	-	-	-	-	-	-
IS28645	YEM	DC	DC	34	c	24	b	1.5	a	0.17	a	-	-	-	-	-	-	-	-	-	-	-	-
IS29233	SWZ	K	K	30	b	27	b	1.83	b	0.48	c	-	-	-	-	-	-	-	-	-	-	-	-
IS29310	SWZ	GC	KC	29	b	20	b	1.33	a	0.21	a	-	-	-	-	-	-	-	-	-	-	-	-
IS29375	LSO	GC	GC	30	b	21	b	1.33	a	0.21	a	-	-	-	-	-	-	-	-	-	-	-	-
IS29407	LSO	K	KC	39	c	24	b	1	a	0.18	a	-	-	-	-	-	-	-	-	-	-	-	-
IS29409	LSO	K	K	37	c	27	b	1.16	a	0.19	a	-	-	-	-	-	-	-	-	-	-	-	-
IS29606	ZAF	K	K	31	b	22	b	1.16	a	0.32	b	-	-	-	-	-	-	-	-	-	-	-	-
IS29872	ZWE	C	KC	29	b	24	b	1.5	a	0.46	b	-	-	-	-	-	-	-	-	-	-	-	-
IS29911	ZWE	C	KC	27	b	20	b	1.5	a	0.34	b	-	-	-	-	-	-	-	-	-	-	-	-
IS30443	CHN	C	CB	30	b	21	b	1.33	a	0.19	a	-	-	-	-	-	-	-	-	-	-	-	-
IS31559	BDI	C	C	31	b	25	b	1.33	a	0.7	c	-	-	-	-	-	-	-	-	-	-	-	-
SSM232	BFA		G	44	d	25	b	1.33	a	0.14	a	-	-	-	-	-	-	-	-	-	-	-	-
SSM249	BFA		G	28	b	20	b	1.83	b	0.39	b	-	-	-	-	-	-	-	-	-	-	-	-
SSM261	BFA		Gm	48	d	27	b	1.5	a	0.22	a	-	-	-	-	-	-	-	-	-	-	-	-
SSM275	BFA		Gm	32	b	23	b	2.83	c	0.32	b	-	-	-	-	-	-	-	-	-	-	-	-
SSM276	BFA		G	29	b	23	b	2	b	0.37	b	-	-	-	-	-	-	-	-	-	-	-	-
SSM501	NER		Gm	25	b	24	b	1.83	b	0.62	c	-	-	-	-	-	-	-	-	-	-	-	-
SSM505	NER		D	35	c	28	b	3.33	c	0.45	b	-	-	-	-	-	-	-	-	-	-	-	-
SSM1103	TCD		C	28	b	24	b	2	b	0.85	d	-	-	-	-	-	-	-	-	-	-	-	-
SC112	ETH		C	38	c	24	b	1	a	0.08	a	-	-	-	-	-	-	-	-	-	-	-	-
BR001	USA			31	b	23	b	1.16	a	0.33	b	-	-	-	-	-	-	-	-	-	-	-	-
IS8577				35	c	26	b	1.16	a	0.32	b	-	-	-	-	-	-	-	-	-	-	-	-
Tx631	USA		KC	29	b	21	b	1.66	b	0.29	b	-	-	-	-	-	-	-	-	-	-	-	-
V20	UGA			43	d	29	b	1.16	a	0.32	b	-	-	-	-	-	-	-	-	-	-	-	-
9929020	BRA			33	b	29	b	2.16	b	0.86	d	-	-	-	-	-	-	-	-	-	-	-	-
ARG1	USA/ARG			48	d	27	b	2	b	0.11	a	-	-	-	-	-	-	-	-	-	-	-	-
9929030	BRA			28	b	25	b	2.5	b	0.63	c	-	-	-	-	-	-	-	-	-	-	-	-
CMS182	BRA			36	c	25	b	1.5	a	0.2	a	-	-	-	-	-	-	-	-	-	-	-	-
IS13	USA	B	B	22	a	15	a	1.75	b	0.07	a	-	-	-	-	-	-	-	-	-	-	-	-
IS303	CHN	KB	B	28	b	18	a	1.33	a	0.16	a	-	-	-	-	-	-	-	-	-	-	-	-
IS929	SDN	D	D	12	a	9	a	1.16	a	0.32	b	-	-	-	-	-	-	-	-	-	-	-	-
IS1398	SDN	D	D	21	a	15	a	1.5	a	0.05	a	-	-	-	-	-	-	-	-	-	-	-	-
IS2156	NGA	B	B	23	b	15	a	2	b	0.14	a	-	-	-	-	-	-	-	-	-	-	-	-
IS2262	SDN	KC	C	13	a	8	a	1.33	a	0.03	a	-	-	-	-	-	-	-	-	-	-	-	-
IS2263	SDN	D	D	13	a	9	a	1	a	0.1	a	-	-	-	-	-	-	-	-	-	-	-	-
IS2398	ZAF	K	K	27	b	17	a	1.75	b	0.19	a	-	-	-	-	-	-	-	-	-	-	-	-
IS2416	ZAF	K	K	25	b	16	a	1.25	a	0.12	a	-	-	-	-	-	-	-	-	-	-	-	-
IS2787	KEN	C	C	27	b	16	a	1.75	b	0.04	a	-	-	-	-	-	-	-	-	-	-	-	-
IS2807	ZWE	C	C	22	a	15	a	1.83	b	0.09	a	-	-	-	-	-	-	-	-	-	-	-	-
IS2814	ZWE	C	C	23	b	14	a	1.25	a	0.02	a	-	-	-	-	-	-	-	-	-	-	-	-
IS3073	SDN	C	C	22	a	14	a	1	a	0.09	a	-	-	-	-	-	-	-	-	-	-	-	-
IS3421	IND	G	G	26	b	17	a	2.33	b	0.15	a	-	-	-	-	-	-	-	-	-	-	-	-
IS3511	SDN	KC	C	21	a	13	a	1	a	0.05	a	-	-	-	-	-	-	-	-	-	-	-	-
IS3771	CHN	C	CB	20	a	13	a	1.25	a	0.06	a	-	-	-	-	-	-	-	-	-	-	-	-
IS3971	IND	D	D	19	a	13	a	1.16	a	0.09	a	-	-	-	-	-	-	-	-	-	-	-	-
IS4027	IND	B	B	18	a	13	a	1	a	0.18	a	-	-	-	-	-	-	-	-	-	-	-	-
IS4285	IND	D	D	21	a	16	a	1.25	a	0.26	a	-	-	-	-	-	-	-	-	-	-	-	-
IS4821	IND	D	D	18	a	12	a	1.83	b	0.11	a	-	-	-	-	-	-	-	-	-	-	-	-
IS5430	IND	B	B	23	b	16	a	1	a	0.04	a	-	-	-	-	-	-	-	-	-	-	-	-
IS5867	IND	DC	DC	13	a	9	a	1	a	0.13	a	-	-	-	-	-	-	-	-	-	-	-	-
IS5972	IND	D	D	20	a	14	a	1	a	0.25	a	-	-	-	-	-	-	-	-	-	-	-	-
IS6118	IND	DC	DC	29	b	19	a	1.5	a	0.17	a	-	-	-	-	-	-	-	-	-	-	-	-
IS6193	IND	D	D	14	a	9	a	1	a	0.06	a	-	-	-	-	-	-	-	-	-	-	-	-
IS6351	IND	D	D	15	a	11	a	1.25	a	0.11	a	-	-	-	-	-	-	-	-	-	-	-	-
IS6828	BFA	G	G	29	b	19	a	1	a	0.08	a	-	-	-	-	-	-	-	-	-	-	-	-
IS7287	NGA	C	G	6	a	5	a	1	a	0.18	a	-	-	-	-	-	-	-	-	-	-	-	-
IS8685	SDN	C	C	14	a	10	a	1	a	0.13	a	-	-	-	-	-	-	-	-	-	-	-	-
IS8882	UGA	C	C	22	a	17	a	1.33	a	0.26	a	-	-	-	-	-	-	-	-	-	-	-	-
IS9303	ZAF	K	K	25	b	18	a	1	a	0.29	b	-	-	-	-	-	-	-	-	-	-	-	-
IS9331	ZAF	K	C	26	b	19	a	1	a	0.07	a	-	-	-	-	-	-	-	-	-	-	-	-
IS9468	ZAF	K	K	21	a	15	a	1	a	0.15	a	-	-	-	-	-	-	-	-	-	-	-	-
IS9527	ZAF	K	K	23	b	17	a	1.25	a	0.34	b	-	-	-	-	-	-	-	-	-	-	-	-
IS10234	CAF	GC	C	18	a	13	a	2.25	b	0.31	b	-	-	-	-	-	-	-	-	-	-	-	-
IS10844	TCD	G	GC	29	b	18	a	1.75	b	0.28	b	-	-	-	-	-	-	-	-	-	-	-	-
IS10882	NGA	GC	C	23	b	15	a	1.75	b	0.08	a	-	-	-	-	-	-	-	-	-	-	-	-
IS11026	ETH	D	D	23	b	17	a	2	b	0.4	b	-	-	-	-	-	-	-	-	-	-	-	-
IS11827	ETH	D	D	17	a	13	a	1	a	0.22	a	-	-	-	-	-	-	-	-	-	-	-	-
IS12169	ETH	B	B	25	b	16	a	1.25	a	0.09	a	-	-	-	-	-	-	-	-	-	-	-	-
IS12447	SDN	DC	GC	23	a	15	a	1.75	b	0.15	a	-	-	-	-	-	-	-	-	-	-	-	-
IS12542	ETH	D	D	22	a	15	a	1	a	0.17	a	-	-	-	-	-	-	-	-	-	-	-	-
IS12804	TUR	B	B	22	a	16	a	1.33	a	0.05	a	-	-	-	-	-	-	-	-	-	-	-	-
IS13113	IND	B	B	29	b	19	a	1	a	0.09	a	-	-	-	-	-	-	-	-	-	-	-	-
IS13452	ZWE	GC	C	24	b	16	a	1.33	a	0.04	a	-	-	-	-	-	-	-	-	-	-	-	-
IS13791	ZAF	K	KC	27	b	19	a	1.66	b	0.05	a	-	-	-	-	-	-	-	-	-	-	-	-
IS13845	ZAF	K	K	14	a	10	a	1.16	a	0.05	a	-	-	-	-	-	-	-	-	-	-	-	-
IS13848	ZAF	C	C	30	b	19	a	1.16	a	0.05	a	-	-	-	-	-	-	-	-	-	-	-	-
IS13926	ZAF	K	KC	24	b	20	a	1.5	a	0.15	a	-	-	-	-	-	-	-	-	-	-	-	-
IS14414	MWI	G	G	18	a	12	a	1.66	b	0.09	a	-	-	-	-	-	-	-	-	-	-	-	-
IS15752	CMR	C	C	25	b	16	a	1.66	b	0.17	a	-	-	-	-	-	-	-	-	-	-	-	-
IS16101	CMR	D	D	19	a	12	a	1.5	a	0.07	a	-	-	-	-	-	-	-	-	-	-	-	-
IS16125	CMR	C	C	21	a	15	a	1.66	b	0.05	a	-	-	-	-	-	-	-	-	-	-	-	-
IS16173	CMR	C	C	21	a	12	a	1.33	a	0.11	a	-	-	-	-	-	-	-	-	-	-	-	-
IS16186	CMR	C	D	16	a	11	a	1.5	a	0.24	a	-	-	-	-	-	-	-	-	-	-	-	-
IS16545	CMR	C	C	21	a	13	a	1.5	a	0.09	a	-	-	-	-	-	-	-	-	-	-	-	-
IS19026	SDN	C	DC	10	a	8	a	1.83	b	0.25	a	-	-	-	-	-	-	-	-	-	-	-	-
IS19132	SDN	GC	CB	18	a	12	a	2	b	0.08	a	-	-	-	-	-	-	-	-	-	-	-	-
IS19453	BWA	D	D	17	a	12	a	1.83	b	0.31	b	-	-	-	-	-	-	-	-	-	-	-	-
IS19847	IND	DC	DC	26	b	17	a	1.33	a	0.13	a	-	-	-	-	-	-	-	-	-	-	-	-
IS19953	SEN	G	Gm	25	b	17	a	1.33	a	0.13	a	-	-	-	-	-	-	-	-	-	-	-	-
IS20351	NER	D	D	15	a	10	a	1	a	0.06	a	-	-	-	-	-	-	-	-	-	-	-	-
IS20689	USA	B	B	23	b	15	a	1.33	a	0.04	a	-	-	-	-	-	-	-	-	-	-	-	-
IS20706	USA	B	B	28	b	19	a	2.16	b	0.03	a	-	-	-	-	-	-	-	-	-	-	-	-
IS20727	USA	B	B	21	a	16	a	1.33	a	0.16	a	-	-	-	-	-	-	-	-	-	-	-	-
IS20864	CHN	C	C	25	b	16	a	2	b	0.11	a	-	-	-	-	-	-	-	-	-	-	-	-
IS21124	KEN	C	C	24	b	15	a	1.83	b	0.07	a	-	-	-	-	-	-	-	-	-	-	-	-
IS21891	USA	C	C	27	b	18	a	1.83	b	0.08	a	-	-	-	-	-	-	-	-	-	-	-	-
IS22239	BWA	K	K	16	a	11	a	2	b	0.04	a	-	-	-	-	-	-	-	-	-	-	-	-
IS22294	BWA	K	K	26	b	19	a	1.83	b	0.23	a	-	-	-	-	-	-	-	-	-	-	-	-
IS24009	USA	C	C	20	a	14	a	2.33	b	0.29	b	-	-	-	-	-	-	-	-	-	-	-	-
IS26731	ZAF	B	B	29	b	19	a	1	a	0.18	a	-	-	-	-	-	-	-	-	-	-	-	-
IS26833	SDN	C	C	21	a	15	a	1.16	a	0.12	a	-	-	-	-	-	-	-	-	-	-	-	-
IS27164	ZWE	K	K	27	b	18	a	1	a	0.24	a	-	-	-	-	-	-	-	-	-	-	-	-
IS27891	ZAF	GC	GC	28	b	19	a	2	b	0.12	a	-	-	-	-	-	-	-	-	-	-	-	-
IS28409	YEM	D	D	19	a	13	a	1.83	b	0.29	b	-	-	-	-	-	-	-	-	-	-	-	-
IS29226	SWZ	GC	KB	20	a	12	a	1.33	a	0.03	a	-	-	-	-	-	-	-	-	-	-	-	-
IS29496	LSO	K	K	23	b	17	a	1.5	a	0.19	a	-	-	-	-	-	-	-	-	-	-	-	-
IS29569	LSO	K	K	31	b	18	a	1	a	0.09	a	-	-	-	-	-	-	-	-	-	-	-	-
IS30030	ZWE	K	K	25	b	18	a	1.33	a	0.11	a	-	-	-	-	-	-	-	-	-	-	-	-
IS30175	ZWE	G	G	28	b	18	a	1.33	a	0.13	a	-	-	-	-	-	-	-	-	-	-	-	-
IS30352	CHN	DC	CB	21	a	17	a	1	a	0.18	a	-	-	-	-	-	-	-	-	-	-	-	-
IS30385	CHN	C	C	18	a	12	a	1.16	a	0.12	a	-	-	-	-	-	-	-	-	-	-	-	-
IS30400	CHN	C	KC	21	a	13	a	1.33	a	0.16	a	-	-	-	-	-	-	-	-	-	-	-	-
IS30405	CHN	DC	BC	26	b	17	a	1	a	0.26	a	-	-	-	-	-	-	-	-	-	-	-	-
IS30417	CHN	DC	BC	25	b	14	a	1.16	a	0.08	a	-	-	-	-	-	-	-	-	-	-	-	-
IS30436	CHN	C	C	20	a	13	a	1	a	0.05	a	-	-	-	-	-	-	-	-	-	-	-	-
IS30441	CHN	C	C	25	b	15	a	1.16	a	0.09	a	-	-	-	-	-	-	-	-	-	-	-	-
IS30451	CHN	C	C	28	b	18	a	1.16	a	0.22	a	-	-	-	-	-	-	-	-	-	-	-	-
IS30538	KOR	B	B	16	a	10	a	1.16	a	0.06	a	-	-	-	-	-	-	-	-	-	-	-	-
IS31681	DZA	B	B	23	b	16	a	1.33	a	0.28	b	-	-	-	-	-	-	-	-	-	-	-	-
IS32569	SOM	D	D	16	a	10	a	1	a	0.09	a	-	-	-	-	-	-	-	-	-	-	-	-
IS33116	CMR	C	C	20	a	14	a	2.16	b	0.17	a	-	-	-	-	-	-	-	-	-	-	-	-
IS33261	CMR	C	C	24	b	15	a	1.33	a	0.16	a	-	-	-	-	-	-	-	-	-	-	-	-
IS33353	KEN	C	C	19	a	14	a	1	a	0.2	a	-	-	-	-	-	-	-	-	-	-	-	-
SSM12	CMR		D	20	a	14	a	1	a	0.07	a	-	-	-	-	-	-	-	-	-	-	-	-
SSM19	CMR		D	23	b	16	a	1.33	a	0.22	a	-	-	-	-	-	-	-	-	-	-	-	-
SSM29	CMR		D	14	a	9	a	1	a	0.11	a	-	-	-	-	-	-	-	-	-	-	-	-
SSM205	BFA		G	27	b	18	a	1	a	0.09	a	-	-	-	-	-	-	-	-	-	-	-	-
SSM215	ETH		C	26	b	19	a	3.66	c	0.43	b	17	a	11	a	0.05	a	10	a	7	a	0.07	a
SSM379	MLI		DC	23	b	15	a	1	a	0.13	a	-	-	-	-	-	-	-	-	-	-	-	-
SSM546	NER		C	13	a	8	a	1.33	a	0.03	a	-	-	-	-	-	-	-	-	-	-	-	-
SSM547	NER		C	21	a	15	a	1.5	a	0.28	b	-	-	-	-	-	-	-	-	-	-	-	-
SSM552	NER		G	28	b	19	a	1.66	b	0.11	a	-	-	-	-	-	-	-	-	-	-	-	-
SSM557	NER		DC	24	b	15	a	2.16	b	0.04	a	-	-	-	-	-	-	-	-	-	-	-	-
SSM625	NGA		D	32	b	19	a	1.66	b	0.18	a	-	-	-	-	-	-	-	-	-	-	-	-
SSM964	SEN		D	20	a	12	a	1.5	a	0.13	a	-	-	-	-	-	-	-	-	-	-	-	-
SSM973	SEN		G	11	a	7	a	1	a	0.12	a	-	-	-	-	-	-	-	-	-	-	-	-
SSM1046	SEN		B	24	b	17	a	2.16	b	0.5	c	-	-	-	-	-	-	-	-	-	-	-	-
SSM1049	SEN		Gm	25	b	16	a	1.66	b	0.05	a	-	-	-	-	-	-	-	-	-	-	-	-
SSM1057	SEN		DC	25	b	19	a	2.5	b	0.47	b	19	a	13	a	0.23	a	12	a	8	a	0.06	a
SSM1102	TCD		DC	20	a	13	a	1.5	a	0.14	a	-	-	-	-	-	-	-	-	-	-	-	-
SSM1123	NER		DC	23	b	15	a	1.5	a	0.08	a	-	-	-	-	-	-	-	-	-	-	-	-
SSM1267	CMR		B	23	b	17	a	2.5	b	0.39	b	-	-	-	-	-	-	-	-	-	-	-	-
SSM1284	ZAR		B	17	a	12	a	1	a	0.08	a	-	-	-	-	-	-	-	-	-	-	-	-
SSM1370	ZAF		D	20	a	12	a	1.16	a	0.05	a	-	-	-	-	-	-	-	-	-	-	-	-
SSM1592	TCD		D	17	a	12	a	1.75	b	0.14	a	-	-	-	-	-	-	-	-	-	-	-	-
SSM1611	TCD		D	21	a	14	a	1.16	a	0.15	a	-	-	-	-	-	-	-	-	-	-	-	-
SC414	SDN		KC	30	b	18	a	1.33	a	0.14	a	-	-	-	-	-	-	-	-	-	-	-	-
BTx623	USA			28	b	16	a	1.33	a	0.02	a	-	-	-	-	-	-	-	-	-	-	-	-
IS3620C	NGA		G	28	b	18	a	1.66	b	0.1	a	-	-	-	-	-	-	-	-	-	-	-	-
9910032	BRA			37	c	18	a	1.5	a	0.08	a	-	-	-	-	-	-	-	-	-	-	-	-
IS10622				22	a	15	a	1.16	a	0.09	a	-	-	-	-	-	-	-	-	-	-	-	-
Tx2785	USA			20	a	13	a	1	a	0.06	a	-	-	-	-	-	-	-	-	-	-	-	-
Tx2784	USA			21	a	14	a	1	a	0.04	a	-	-	-	-	-	-	-	-	-	-	-	-
CMS153	UGA			25	b	15	a	1.16	a	0.14	a	-	-	-	-	-	-	-	-	-	-	-	-
BR007	USA			19	a	12	a	1	a	0.15	a	13	a	9	a	0.14	a	9	a	6	a	0.11	a
BR012	BRA			24	b	16	a	1.5	a	0.07	a	-	-	-	-	-	-	-	-	-	-	-	-
BTx644	USA			18	a	11	a	1.16	a	0.06	a	-	-	-	-	-	-	-	-	-	-	-	-
Tx430	USA			29	b	19	a	1	a	0.2	a	-	-	-	-	-	-	-	-	-	-	-	-
QL3	AUS			29	b	18	a	1.5	a	0.26	a	-	-	-	-	-	-	-	-	-	-	-	-
BTx643	USA			24	b	14	a	2	b	0.17	a	-	-	-	-	-	-	-	-	-	-	-	-
CMS116	ETH		C	23	b	14	a	1.66	b	0.07	a	-	-	-	-	-	-	-	-	-	-	-	-
BTx642	ETH		D	26	b	15	a	1.16	a	0	a	-	-	-	-	-	-	-	-	-	-	-	-
IS10317				22	a	16	a	1.66	b	0.29	b	-	-	-	-	-	-	-	-	-	-	-	-
SC748	SDN		GC	20	a	13	a	1.16	a	0.03	a	-	-	-	-	-	-	-	-	-	-	-	-
CMS156	USA			30	b	19	a	1.66	b	0.1	a	-	-	-	-	-	-	-	-	-	-	-	-
CMS912	USA			25	b	14	a	1.16	a	0.11	a	-	-	-	-	-	-	-	-	-	-	-	-
CMS180	BRA			28	b	17	a	1.33	a	0.1	a	-	-	-	-	-	-	-	-	-	-	-	-
IS10562				26	b	16	a	1.5	a	0.17	a	-	-	-	-	-	-	-	-	-	-	-	-
CV(%)				11		19		27		33		11		24		36		16		23		77
Racial classification performed in accordance with Harlan and de Wet (1972); B: bicolor; C: caudatum; D: durra; G: guinea; Gm: guinea margaritiferum; K: kafir; DC: intermediate durra-caudatum; BC: intermediate bicolor-caudatum; GC: intermediate guinea-caudatum; KC: intermediate kafir-caudatum. Country codes are as follows: ARG, Argentina; BEN, Benin; BDI, Burundi; BFA, Burkina Faso; BRA, Brazil; …
1RNRG3d: relative net root growth at 5 days of Al exposure
2RNRG5d: relative net root growth at 5 days of Al exposure
3VRD: Visual root damage
4IRG: Induction of root growth
