# Supplementary material for: The Relationship between Population Structure and Aluminum Tolerance in Cultivated Sorghum
Source: PLoS One. 2011 Jun 14;6(6):e20830. doi: 10.1371/journal.pone.0020830 (PMC3114870; doi:10.1371/journal.pone.0020830)
Supplement: Table S4 — Gene action estimates for AltSB . Relative root growth (%RRG) means for the Al tolerant and sensitive parents and the respective F1 hybrids are shown. Additive (a) and dominance (d) effects in addition to the degree of dominance (d/a) were estimated for each cross. (XLS) [file pone.0020830.s007.xls]

## Sheet: Sheet1
Table S4: Gene action estimates for AltSB. Relative root growth (%RRG) means for the Al tolerant and sensitive parents and the respective F1 hybrids are shown. Additive (a) and dominance (d) effects in addition to the degree of dominance (d/a) were estimated for each cross
	Country	ICRISAT	CIRAD	RRG(%)	SEM2	n3	a	d	d/a	Classification4		d/a ≤ -0.7	Recessive
IS10801	TCD	GC	GC	103.2	11.8287	9						-0.7 < d/a < -0.3	Partially Recessive
F1				18.7504	1.7708	20						-0.3 ≤ d/a ≤ +0.3	Additive
BR0071				14.008	0.31	84						+0.3 < d/a < +0.7	Patially Dominant
							44.596	-39.8536	-0.893659	Recessive		d/a ≥ +0.7	Dominant
IS14351	MWI	G	G	123.5	9.73	21
F1				55.1408	3.02	19
BR007				14.008	0.31	84
							54.746	-13.6132	-0.24866	Additive
IS15148	CMR	C	C	89.6	6.84	16
F1				23.8	1.96	19
BR007				14.008	0.31	84
							37.796	-28.004	-0.740924	Recessive
IS15443	CMR	C	C	74.4099	3.15118	14
F1				21.1055	2.10207	21
BR007				14.008	0.31	84
							30.201	-23.1035	-0.764991	Recessive
IS16396	CMR	G	G	76.4559	4.04573	14
F1				27.788	2.12097	21
BR007				14.008	0.31	84
							31.224	-17.4439	-0.558671	Partially recessive
IS21519	MWI	G	G	63.0367	9.79129	9
F1				21.3	1.55	20
BR007				14.008	0.31	84
							24.5144	-17.2224	-0.702541	Recessive
IS21622	MWI	G	G	33.5753	3.48286	19
F1				19.0384	1.45124	20
BR007				14.008	0.31	84
							9.78365	-4.75324	-0.485835	Partially recessive
IS23142	TZA	D	D	87.8245	6.38447	22
F1				23.2035	1.34671	21
BR007				14.008	0.31	84
							36.9083	-27.7127	-0.750853	Recessive
IS23644	GMB	G	Gm	28.9622	3.05153	7
F1				21.9743	0.995171	19
BR007				14.008	0.31	84
							7.47711	0.489247	0.0654327	Additive
IS23645	GMB	G	Gm	33.5593	2.19594	20
F1				25.4229	2.17946	19
BR007				14.008	0.31	84
							9.77565	1.63928	0.167691	Additive
IS23666	GMB	G	Gm	46.0255	2.84835	19
F1				19.8	0.99	20
BR007				14.008	0.31	84
							16.0088	-10.2167	-0.638196	Partially recessive
IS24139	TZA	G	G	40.7	3.99908	17
F1				19.33	1.4	19
BR007				14.008	0.31	84
							13.346	-8.024	-0.601227	Partially recessive
IS26457	BEN	G	G	56.7448	7.71263	20
F1				18.5308	2.47	18
BR007				14.008	0.31	84
							21.3684	-16.8456	-0.78834	Recessive
IS26554	BEN	G	G	101.6	6.12485	7
F1				25.9804	2.52101	21
BR007				14.008	0.31	84
							43.796	-31.8236	-0.726632	Recessive
IS29691	ZWE	G	G	31.8167	3.20716	24
F1				24.7273	1.37765	20
BR007				14.008	0.31	84
							8.90436	1.81495	0.203827	Additive
CMS225				69.4	6.39	19
F1				63.6	5.2	21
BR007				14.008	0.31	84
							27.696	21.896	0.790584	Dominant
SC283	TZA	-	G	69.9	2.79	20
F1				50.9	2.88	20
BR007				14.008	0.31	84
							27.946	8.94602	0.320118	Partially dominant
Racial classification performed in accordance with Harlan and de Wet (1972); B: bicolor; C: caudatum; D: durra; G: guinea; Gm: guinea margaritiferum; K: kafir; DC: intermediate durra-caudatum; BC: intermediate bicolor-caudatum; GC: intermediate guinea-caudatum; KC: intermediate kafir-caudatum. Country codes are as follows: ARG, Argentina; BEN, Benin; BDI, Burundi; BFA, Burkina Faso; BRA, Brazil; …
BR0071	The Al sensitive line was a common parent in all crosses and was used as a common control
	in all phenotyping experiments. The RRG data was pooled as variation across experiments
	was neglectable
SEM2	Standard error of the mean
n3	Number of plants
Classification4	d/a ≤ -0.7		Recessive
	-0.7 < d/a < -0.3		Partially Recessive
	-0.3 ≤ d/a ≤ +0.3		Additive
	+0.3 < d/a < +0.7		Patially Dominant
	d/a ≥ +0.7		Dominant
