# Supplementary material for: The Relationship between Population Structure and Aluminum Tolerance in Cultivated Sorghum
Source: PLoS One. 2011 Jun 14;6(6):e20830. doi: 10.1371/journal.pone.0020830 (PMC3114870; doi:10.1371/journal.pone.0020830)
Supplement: Table S5 — Details for SSR markers used in this study. (XLS) [file pone.0020830.s008.xls]

## Sheet: Sheet1
Table S5. Details for SSR markers used in this study.
Locus name	Chromosome	Repeat motif	Number of alleles	PIC1	Sequence of the forward primer	Sequence of the reverse primer
mSbCIR286	1	(AC)9	12	0.77	HEX-GCTTCTATACTCCCCTCCAC	TTTATGGTAGGATGCTCTGC
mSbCIR306	1	(GT)7	3	0.58	6FAM-ATACTCTCGTACTCGGCTCA	GCCACTCTTTACTTTTCTTCTG
Xtxp320	1	(AAG)20	14	0.92	6FAM-TAAACTAGACCATATACTGCCATGATAA	GTGCAAATAAGGGCTAGAGTGTT
Xisep0310	2	(CCAAT)4	10	0.3	6FAM-TGCCTTGTGCCTTGTTTATCT	GGATCGATGCCTATCTCGTC
Xgap84	2	(AG)14	22	0.82	HEX-CGCTCTCGGGATGAATGA	TAACGGACCACTAACAAATGATT
Xcup63	2	(GGATGC)4	5	0.34	6FAM-GTAAAGGGCAAGGCAACAAG	GCCCTACAAAATCTGCAAGC
mSbCIR238	2	(AC)26	23	0.89	NED-AGAAGAAAAGGGGTAAGAGC	CGAGAAACAATTACATGAACC
mSbCIR223	2	(AC)6	7	0.67	6FAM-CGTTCCAATGACTTTTCTTC	GCCAATGTGGTGTGATAAAT
Xtxp114	3	(AGG)8	9	0.48	6FAM-CGTCTTCTACCGCGTCCT	CATAATCCCACTCAACAATCC
Xcup14	3	(AG)10	14	0.55	HEX-TACATCACAGCAGGGACAGG	CTGGAAAGCCGAGCAGTATG
Xcup61	3	(CAG)7	3	0.38	HEX-TTAGCATGTCCACCACAACC	AAAGCAACTCGTCTGATCCC
mSbCIR276	3	(AC)9	5	0.5	HEX-CCCCAATCTAACTATTTGGT	GAGGCTGAGATGCTCTGT
Xtxp021	4	(AG)18	19	0.68	NED-GAGCTGCCATAGATTTGGTCG	ACCTCGTCCCACCTTTGTTG
Xtxp012	4	(CT)22	22	0.92	NED-AGATCTGGCGGCAACG	AGTCACCCATCGATCATC
mSbCIR246	5	(CA)7.5	6	0.19	HEX-TTTTGTTGCACTTTTGAGC	GATGATAGCGACCACAAATC
SbAGB02	5	(AG)35	22	0.69	6FAM-CTCTGATATGTCGTTGTGCT	ATAGAGAGGATAGCTTATAGCTCA
Xtxp278	5	(TTG)12	12	0.39	6FAM-GGGTTTCAACTCTAGCCTACCGAACTTCCT	ATGCCTCATCATGGTTCGTTTTGCTT
Xtxp136	5	(GCA)5	2	0.32	6FAM-GCGAATAGCATCTTACAACA	ACTGATCATTGGCAGGAC
mSbCIR300	5	(GT)9	8	0.61	6FAM-TTGAGAGCGGCGAGGTAA	AAAAGCCCAAGTCTCAGTGCTA
Xtxp015	5	(TC)16	16	0.83	HEX-CACAAACACTAGTGCCTTATC	CATAGACACCTAGGCCATC
Xtxp057	6	(GT)21	20	0.81	NED-GGAACTTTTGACGGGTAGTGC	CGATCGTGATGTCCCAATC
Xtxp265	6	(GAA)19	22	0.92	6FAM-GTCTACAGGCGTGCAAATAAAA	TTACCATGCTACCCCTAAAAGTGG
Xgap206	6	(AC)13/(AG)20	29	0.93	NED-ATTCATCATCCTCATCCTCGTAGAA	AAAAACCAACCCGACCCACTC
Xgap72	6	(AG)16	15	0.73	HEX-TGCCACCACTCTGGAAAAGGCTA	CTGAGGACTGCCCCAAATGTAGG
Xtxp040	7	(GGA)7	8	0.31	NED-CAGCAACTTGCACTTGTC	GGGAGCAATTTGGCACTAG
mSbCIR283	7	(CT)8 (GT)8.5	18	0.8	NED-TCCCTTCTGAGCTTGTAAAT	CAAGTCACTACCAAATGCAC
Xtxp141	7	(GA)23	17	0.87	HEX-TGTATGGCCTAGCTTATCT	CAACAAGCCAACCTAAA
mSbCIR262	7	(CATG)3.25	7	0.66	HEX-GCACCAAAATCAGCGTCT	CCATTTACCCGTGGATTAGT
Xtxp321	8	(GT)4+(AT)6+(CT)21	27	0.96	NED-TAACCCAAGCCTGAGCATAAGA	CCCATTCACACATGAGACGAG
Xtxp273	8	(TTG)20	14	0.7	HEX-GTACCCATTTAAATTGTTTGCAGTAG	CAGAGGAGGAGGAAGAGAAGG
mSbCIR240	8	(TG)9	22	0.59	HEX-GTTCTTGGCCCTACTGAAT	TCACCTGTAACCCTGTCTTC
gpsb123	8	(CA)7+(GA)5	8	0.66	6FAM-ATAGATGTTGACGAAGCA	GTGGTATGGGACTGGA
gpsb067	8	(GT)10	9	0.64	HEX-TAGTCCATACACCTTTCA	TCTCTCACACACATTCTTC
Xtxp145	9	(AG)22	21	0.88	NED-GTTCCTCCTGCCATTACT	CTTCCGCACATCCAC
Xcup02	9	(GCA)6	7	0.6	6FAM-GACGCAGCTTTGCTCCTATC	GTCCAACCAACCCACGTATC
Xtxp010	9	(CT)14	10	0.74	6FAM-ATACTATCAAGAGGGGAGC	AGTACTAGCCACACGTCAC
mSbCIR248	10	(GT)7.5	6	0.66	6FAM-GTTGGTCAGTGGTGGATAAA	ACTCCCATGTGCTGAATCT
mSbCIR329	10	(AC)8.5	7	0.72	NED-GCAGAACATCACTCAAAGAA	TACCTAAGGCAGGGATTG
1PIC = polymorphism information content
