# Supplementary material for: The Relationship between Population Structure and Aluminum Tolerance in Cultivated Sorghum
Source: PLoS One. 2011 Jun 14;6(6):e20830. doi: 10.1371/journal.pone.0020830 (PMC3114870; doi:10.1371/journal.pone.0020830)
Supplement: Table S6 — Membership assignment matrix for six subpopulations. Country of origin and racial classification according to [26] performed at ICRISAT and CIRAD as found in [34] are shown followed by each subpopulation (Q) defined with the software STRUCTURE. (XLS) [file pone.0020830.s009.xls]

## Sheet: k6
Table S6. Membership assignment matrix for six subpopulations. Country of origin and racial classification according to [39] performed at ICRISAT and CIRAD as found in [29] are shown followed by each subpopulation (Q) defined with the software STRUCTURE.
Q1 = Guinea accessions from western Africa and Guinea margaritiferum
Accession Name	Country	ICRISAT	CIRAD		Q1	Q2	Q3	Q4	Q5	Q6	RNRG5d1	Clusters2
SSM275	BFA		Gm	Q1	0.99	0.002	0.002	0.002	0.002	0.002	23	2
IS23644	GMB	G	Gm	Q1	0.988	0.003	0.002	0.002	0.003	0.002	44	2
SSM505	NER		Gm	Q1	0.987	0.002	0.003	0.002	0.004	0.002	28	2
IS19953	SEN	G	Gm	Q1	0.986	0.003	0.002	0.004	0.003	0.002	17	2
IS27490	BFA	G	G	Q1	0.977	0.004	0.004	0.003	0.009	0.003	67	1
SSM249	BFA		G	Q1	0.976	0.004	0.003	0.005	0.005	0.006	20	1
IS7861	NGA	G	G	Q1	0.975	0.005	0.005	0.006	0.005	0.004	31	1
IS20097	SEN	G	G	Q1	0.975	0.005	0.005	0.003	0.008	0.004	23	1
IS6828	BFA	G	G	Q1	0.975	0.005	0.004	0.004	0.007	0.005	19	1
IS6745	BFA	G	G	Q1	0.975	0.008	0.004	0.003	0.007	0.003	21	1
SSM276	BFA		Gm	Q1	0.974	0.002	0.002	0.004	0.016	0.002	23	2
IS23666	GMB	G	Gm	Q1	0.974	0.009	0.006	0.002	0.003	0.007	53	2
IS26110	MLI	G	G	Q1	0.974	0.006	0.005	0.005	0.006	0.004	29	1
IS9597	NER	G	Gm	Q1	0.973	0.003	0.004	0.007	0.01	0.003	30	2
IS26554	BEN	G	G	Q1	0.973	0.005	0.007	0.005	0.004	0.006	95	1
IS20016	SEN	G	G	Q1	0.97	0.005	0.005	0.006	0.007	0.006	44	1
IS26457	BEN	G	G	Q1	0.97	0.004	0.008	0.004	0.008	0.006	97	1
IS20064	SEN	G	Gm	Q1	0.969	0.005	0.003	0.003	0.007	0.013	40	2
IS23669	GMB	G	Gm	Q1	0.966	0.012	0.005	0.003	0.006	0.006	46	2
IS23645	GMB	G	Gm	Q1	0.965	0.004	0.003	0.003	0.005	0.022	44	2
IS3905	MLI	G	G	Q1	0.964	0.01	0.01	0.004	0.006	0.005	27	1
IS21849	SLE	G	Gm	Q1	0.963	0.005	0.018	0.003	0.007	0.004	51	2
IS27390	BFA	G	G	Q1	0.963	0.009	0.004	0.006	0.013	0.004	33	1
SSM1057	SEN		Gm	Q1	0.962	0.004	0.004	0.021	0.004	0.006	19	2
SSM625	NGA		DC	Q1	0.958	0.009	0.01	0.01	0.007	0.006	19
IS3620C	NGA	G		Q1	0.95	0.009	0.009	0.016	0.011	0.005	18
IS26041	MLI	G	G	Q1	0.943	0.006	0.004	0.004	0.003	0.04	33	1
IS24887	NGA	G	G	Q1	0.941	0.012	0.004	0.006	0.032	0.005	20	1
IS17658	GHA	G	G	Q1	0.94	0.005	0.011	0.024	0.007	0.012	26	1
IS2430	NGA	G	Gm	Q1	0.931	0.032	0.004	0.011	0.016	0.006	27	2
IS10194	BFA	GB	B	Q1	0.921	0.009	0.016	0.009	0.026	0.019	26
IS25077	GHA	G	G	Q1	0.918	0.005	0.006	0.013	0.01	0.049	120	1
SSM205	BFA		G	Q1	0.909	0.009	0.014	0.053	0.006	0.008	18	1
IS16396	CMR	G	G	Q1	0.897	0.018	0.073	0.004	0.004	0.005	44	1
IS25733	MLI	G	G	Q1	0.894	0.046	0.009	0.008	0.006	0.036	25	1
SSM1046	SEN		G	Q1	0.876	0.021	0.006	0.004	0.088	0.004	17	1
SSM232	BFA		G	Q1	0.81	0.066	0.009	0.012	0.03	0.073	25
SSM964	SEN		D	Q1	0.746	0.125	0.029	0.016	0.049	0.035	12	un
IS10844	TCD	G	GC	Q1	0.73	0.095	0.064	0.012	0.048	0.052	18	1
IS7889	NGA	G	G	Q1	0.719	0.055	0.005	0.039	0.064	0.118	26	1
SC566	NGA	C		Q1	0.684	0.008	0.28	0.009	0.005	0.014	99
SC549	NGA	G		Q1	0.637	0.012	0.331	0.007	0.01	0.003	61
SSM501	NER		DC	Q1	0.584	0.005	0.008	0.005	0.395	0.004	24	un
IS25702	MLI	GC	GC	Q1	0.521	0.415	0.031	0.007	0.013	0.014	26	un
IS19466	LKA	G	G	Q1	0.461	0.04	0.075	0.413	0.004	0.006	33	un
IS25499	BDI	C	C	Q1	0.419	0.397	0.042	0.009	0.028	0.106	23	10
Q2 = Caudatum accessions from Africa and group of transplanted caudatum and durra accessions from Lake Chad region
V20	UGA			Q2	0.003	0.984	0.005	0.004	0.003	0.003	29
3DX				Q2	0.003	0.979	0.005	0.006	0.003	0.003	55
IS13452	ZWE	GC	C	Q2	0.003	0.975	0.007	0.006	0.005	0.004	16	5
SC112	ETH	C		Q2	0.006	0.974	0.007	0.002	0.005	0.004	24
IS2807	ZWE	C	C	Q2	0.002	0.974	0.012	0.004	0.004	0.004	15	5
SSM1611	TCD		D	Q2	0.004	0.974	0.004	0.004	0.008	0.006	14	6
SSM1592	TCD		D	Q2	0.003	0.974	0.003	0.004	0.004	0.011	12	6
5DX	UGA			Q2	0.004	0.973	0.007	0.008	0.003	0.005	89
IS16044	CMR	C	C	Q2	0.005	0.972	0.009	0.005	0.004	0.005	23	5
SSM552	NER		C	Q2	0.003	0.972	0.005	0.004	0.003	0.013	19	5
SSM1123	NER		C	Q2	0.003	0.972	0.007	0.011	0.002	0.004	15	5
IS8577				Q2	0.005	0.971	0.009	0.004	0.004	0.006	26
IS2814	ZWE	C	C	Q2	0.005	0.965	0.004	0.007	0.004	0.016	14	5
IS13848	ZAF	C	C	Q2	0.005	0.963	0.012	0.011	0.006	0.003	19	5
IS2787	KEN	C	C	Q2	0.003	0.963	0.01	0.007	0.006	0.011	16	5
SSM1267	CMR		DC	Q2	0.003	0.961	0.015	0.005	0.005	0.01	17	5
IS3073	SDN	C	C	Q2	0.014	0.958	0.014	0.003	0.006	0.005	14	5
SSM19	CMR		D	Q2	0.009	0.958	0.011	0.004	0.012	0.006	16	6
IS33116	CMR	C	C	Q2	0.005	0.957	0.007	0.005	0.009	0.018	14	6
IS3511	SDN	KC	C	Q2	0.005	0.954	0.006	0.005	0.027	0.003	13
IS2848	ZAF	C	C	Q2	0.005	0.952	0.006	0.028	0.005	0.004	21	5
IS15148	CMR	C	C	Q2	0.007	0.95	0.017	0.006	0.006	0.014	51	5
IS10234	CAF	GC	C	Q2	0.006	0.946	0.01	0.027	0.005	0.006	13	5
IS16173	CMR	C	C	Q2	0.005	0.943	0.008	0.005	0.004	0.035	12	5
IS29876	ZWE	GC	C	Q2	0.008	0.94	0.008	0.033	0.006	0.005	38	5
IS16545	CMR	C	C	Q2	0.004	0.938	0.008	0.02	0.004	0.026	13	5
9929020	BRA			Q2	0.005	0.938	0.033	0.014	0.004	0.006	29
IS15752	CMR	C	C	Q2	0.016	0.937	0.005	0.024	0.005	0.012	16
SSM1102	TCD		DC	Q2	0.004	0.936	0.012	0.024	0.007	0.017	13	5
SSM12	CMR		D	Q2	0.012	0.934	0.008	0.005	0.036	0.006	14	6
IS15443	CMR	C	C	Q2	0.007	0.932	0.041	0.006	0.008	0.007	52	5
IS10876	NGA	GC	C	Q2	0.032	0.921	0.011	0.011	0.017	0.008	23	5
IS7287	NGA	C	G	Q2	0.011	0.917	0.019	0.005	0.01	0.038	5
IS2262	SDN	KC	C	Q2	0.008	0.915	0.025	0.019	0.023	0.01	8	5
CMS235	BRA			Q2	0.004	0.909	0.009	0.06	0.004	0.014	34
9DX	UGA			Q2	0.003	0.904	0.052	0.031	0.008	0.003	61
SSM1103	TCD		DC	Q2	0.031	0.893	0.043	0.005	0.022	0.005	24	6
IS26833	SDN	C	C	Q2	0.024	0.89	0.019	0.048	0.007	0.013	15	5
IS16186	CMR	C	D	Q2	0.061	0.867	0.012	0.003	0.053	0.004	11	6
IS9331	ZAF	K	C	Q2	0.034	0.83	0.102	0.016	0.008	0.009	19
SSM547	NER		C	Q2	0.108	0.821	0.031	0.016	0.015	0.009	15	6
IS33261	CMR	C	C	Q2	0.018	0.783	0.014	0.031	0.138	0.016	15	6
IS16125	CMR	C	C	Q2	0.04	0.782	0.122	0.007	0.04	0.009	15	6
SSM29	CMR		D	Q2	0.016	0.723	0.006	0.005	0.232	0.017	9	6
IS33353	KEN	C	C	Q2	0.018	0.699	0.043	0.012	0.019	0.208	14	10
IS10882	NGA	GC	C	Q2	0.08	0.663	0.155	0.007	0.089	0.005	15	un
IS8685	SDN	C	C	Q2	0.034	0.629	0.015	0.014	0.101	0.207	10	un
IS303	CHN	KB	B	Q2	0.005	0.62	0.007	0.02	0.31	0.039	18	un
SC414	SDN	KC		Q2	0.055	0.6	0.08	0.104	0.126	0.035	18
IS19026	SDN	C	DC	Q2	0.029	0.574	0.205	0.172	0.017	0.003	8	un
IS21124	KEN	C	C	Q2	0.012	0.503	0.048	0.007	0.412	0.017	15	5
IS8882	UGA	C	C	Q2	0.1	0.469	0.075	0.048	0.189	0.12	17	10
9929034				Q2	0.011	0.448	0.317	0.21	0.005	0.008	113
Brandes	USA			Q2	0.013	0.433	0.344	0.175	0.026	0.008	82
IS25596	RWA	C	C	Q2	0.012	0.395	0.032	0.012	0.184	0.365	46	10
IS16101	CMR	D	D	Q2	0.297	0.361	0.007	0.004	0.328	0.003	12	un
Q3 = Lines from Embrapa collection and US
CMS116	ETH	C		Q3	0.003	0.005	0.982	0.004	0.003	0.003	14
CMS182	BRA			Q3	0.003	0.006	0.981	0.004	0.003	0.003	25
BTx643	USA			Q3	0.003	0.004	0.973	0.009	0.007	0.003	14
9910032	BRA			Q3	0.005	0.006	0.97	0.007	0.006	0.005	18
BTx623	USA			Q3	0.003	0.005	0.967	0.019	0.002	0.003	16
Tx430	USA			Q3	0.021	0.006	0.935	0.005	0.009	0.023	19
CMS180	BRA			Q3	0.004	0.004	0.926	0.056	0.005	0.004	17
BTx644	USA			Q3	0.008	0.008	0.919	0.003	0.057	0.005	11
SC175	ETH	C		Q3	0.006	0.062	0.918	0.003	0.007	0.004	87
CMS227	BRA			Q3	0.003	0.042	0.918	0.015	0.003	0.019	139
CMS226	BRA			Q3	0.003	0.054	0.868	0.038	0.003	0.034	163
CMS156	USA			Q3	0.003	0.004	0.83	0.154	0.003	0.005	19
BR012	BRA			Q3	0.003	0.148	0.828	0.01	0.003	0.007	16
IS21891	USA	C	C	Q3	0.189	0.037	0.755	0.006	0.008	0.005	18	5
CMS225				Q3	0.003	0.006	0.705	0.167	0.004	0.116	85
ARG1	USA/ARG			Q3	0.003	0.016	0.655	0.319	0.004	0.003	27
IS19132	SDN	GC	CB	Q3	0.005	0.271	0.635	0.063	0.017	0.009	12	un
IS19453	BWA	D	D	Q3	0.022	0.014	0.629	0.013	0.319	0.004	12	3
9929030	BRA			Q3	0.08	0.229	0.612	0.056	0.018	0.004	25
BTx642	ETH	D		Q3	0.019	0.011	0.525	0.009	0.432	0.005	15
Tx2785	USA			Q3	0.005	0.012	0.521	0.008	0.449	0.004	13
SC748	SDN	GC		Q3	0.004	0.45	0.518	0.015	0.005	0.008	13
SC283	TZA	G		Q3	0.003	0.018	0.514	0.134	0.003	0.328	157
ATF14	BRA			Q3	0.003	0.022	0.495	0.442	0.003	0.034	77
SSM215	ETH		C	Q3	0.022	0.435	0.484	0.027	0.023	0.01	19	5
Q4 = Kafir accessions from southern Africa
IS10317				Q4	0.003	0.003	0.007	0.982	0.002	0.002	16
IS29496	LSO	K	K	Q4	0.002	0.005	0.004	0.982	0.003	0.004	17	7
IS22334	BWA	K	K	Q4	0.003	0.003	0.003	0.981	0.004	0.006	27	7
IS30030	ZWE	K	K	Q4	0.005	0.003	0.003	0.98	0.004	0.005	18
IS29233	SWZ	K	K	Q4	0.003	0.005	0.004	0.979	0.005	0.004	27	7
IS29409	LSO	K	K	Q4	0.002	0.005	0.003	0.977	0.009	0.003	27	7
IS29606	ZAF	K	K	Q4	0.003	0.005	0.006	0.976	0.004	0.005	22	7
IS29407	LSO	K	KC	Q4	0.005	0.004	0.003	0.976	0.005	0.008	24	7
IS9527	ZAF	K	K	Q4	0.004	0.005	0.005	0.975	0.004	0.007	17	7
IS29911	ZWE	C	KC	Q4	0.002	0.003	0.003	0.974	0.01	0.008	20
IS29310	SWZ	GC	KC	Q4	0.002	0.006	0.005	0.972	0.003	0.012	20	7
IS13989	ZAF	K	K	Q4	0.003	0.008	0.005	0.97	0.004	0.01	22	7
IS29872	ZWE	C	KC	Q4	0.003	0.005	0.008	0.968	0.005	0.011	24	7
IS29226	SWZ	GC	KB	Q4	0.003	0.004	0.005	0.963	0.004	0.022	12
IS13791	ZAF	K	KC	Q4	0.003	0.004	0.005	0.962	0.022	0.004	19	7
IS2398	ZAF	K	K	Q4	0.003	0.014	0.008	0.962	0.004	0.009	17	7
CMS153	UGA			Q4	0.002	0.003	0.039	0.951	0.003	0.002	15
IS9468	ZAF	K	K	Q4	0.003	0.006	0.004	0.951	0.005	0.03	15	7
IS27164	ZWE	K	K	Q4	0.004	0.005	0.007	0.95	0.018	0.016	18	7
IS22330	BWA	D	D	Q4	0.008	0.004	0.004	0.946	0.017	0.021	21	7
QL3	AUS			Q4	0.003	0.003	0.046	0.942	0.003	0.003	18
IS22294	BWA	K	K	Q4	0.01	0.005	0.034	0.923	0.006	0.021	19
IS22239	BWA	K	K	Q4	0.011	0.008	0.007	0.913	0.027	0.033	11
IS9303	ZAF	K	K	Q4	0.004	0.005	0.019	0.908	0.054	0.011	18	7
IS27891	ZAF	GC	GC	Q4	0.005	0.009	0.004	0.907	0.038	0.037	19	7
IS13845	ZAF	K	K	Q4	0.004	0.004	0.004	0.894	0.004	0.09	10	7
IS29375	LSO	GC	GC	Q4	0.005	0.009	0.071	0.883	0.02	0.013	21	7
IS22287	BWA	K	K	Q4	0.043	0.013	0.018	0.872	0.027	0.027	20	7
IS29569	LSO	K	K	Q4	0.008	0.006	0.003	0.871	0.043	0.069	18	7
IS24481	ZAF	K	K	Q4	0.002	0.091	0.004	0.831	0.066	0.005	29	7
IS13926	ZAF	K	KC	Q4	0.004	0.003	0.003	0.822	0.009	0.159	20	7
BR007	USA			Q4	0.003	0.011	0.239	0.733	0.01	0.004	12
IS10622				Q4	0.003	0.012	0.316	0.647	0.011	0.011	15
IS22332	BWA		KC	Q4	0.009	0.008	0.006	0.63	0.34	0.007	21	7
IS22282	BWA	B	B	Q4	0.004	0.005	0.003	0.603	0.005	0.381	35	7
IS24139	TZA	G	G	Q4	0.019	0.006	0.004	0.577	0.009	0.385	66	un
BR001	USA			Q4	0.02	0.004	0.388	0.577	0.009	0.003	23
Tx631	USA	KC		Q4	0.003	0.007	0.416	0.563	0.004	0.007	21
IS26731	ZAF	B	B	Q4	0.003	0.254	0.017	0.536	0.008	0.182	19	7
IS10562				Q4	0.073	0.36	0.047	0.444	0.06	0.016	16
IS24009	USA	C	C	Q4	0.006	0.261	0.268	0.381	0.018	0.066	14	un
IS12447	SDN	DC	GC	Q4	0.258	0.098	0.241	0.363	0.035	0.005	15	un
Q5 = Durra accessions from central eastern Africa and from Asia; bicolor and caudatum accessions from Asia.
IS30436	CHN	C	C	Q5	0.004	0.004	0.003	0.003	0.983	0.004	13	4
IS929	SDN	D	D	Q5	0.004	0.005	0.003	0.003	0.982	0.003	9	3
SSM1049	SEN		B	Q5	0.005	0.002	0.003	0.005	0.982	0.003	16	un
IS30451	CHN	C	C	Q5	0.004	0.004	0.005	0.003	0.979	0.005	18	4
IS30443	CHN	C	CB	Q5	0.003	0.005	0.003	0.005	0.979	0.004	21	4
IS4285	IND	D	D	Q5	0.004	0.004	0.007	0.004	0.979	0.003	16	3
IS6193	IND	D	D	Q5	0.004	0.005	0.004	0.003	0.977	0.007	9	3
IS30538	KOR	B	B	Q5	0.004	0.003	0.004	0.007	0.976	0.006	10	4
IS30405	CHN	DC	BC	Q5	0.004	0.007	0.003	0.005	0.976	0.005	17	4
SSM1284	ZAR		B	Q5	0.006	0.004	0.005	0.004	0.975	0.005	12	3
IS5867	IND	DC	DC	Q5	0.005	0.005	0.005	0.009	0.973	0.003	9	3
IS6118	IND	DC	DC	Q5	0.005	0.007	0.004	0.003	0.973	0.007	19	3
IS30352	CHN	DC	CB	Q5	0.007	0.006	0.004	0.005	0.973	0.005	17	4
IS3971	IND	D	D	Q5	0.004	0.006	0.01	0.005	0.972	0.004	13	3
IS6351	IND	D	D	Q5	0.004	0.004	0.013	0.006	0.971	0.004	11	3
IS30441	CHN	C	C	Q5	0.004	0.011	0.005	0.006	0.97	0.004	15	4
IS2263	SDN	D	D	Q5	0.014	0.005	0.003	0.004	0.969	0.005	9	3
IS30417	CHN	DC	BC	Q5	0.007	0.009	0.003	0.008	0.969	0.005	14	4
IS11026	ETH	D	D	Q5	0.006	0.006	0.012	0.005	0.969	0.003	17	3
IS28409	YEM	D	D	Q5	0.01	0.008	0.007	0.003	0.969	0.003	13	3
IS20351	NER	D	D	Q5	0.008	0.01	0.005	0.006	0.967	0.004	10	3
IS5972	IND	D	D	Q5	0.004	0.008	0.009	0.003	0.967	0.009	14	3
IS3771	CHN	C	CB	Q5	0.006	0.015	0.004	0.005	0.966	0.004	13
IS4821	IND	D	D	Q5	0.007	0.012	0.008	0.005	0.963	0.006	12	3
IS5430	IND	B	B	Q5	0.008	0.005	0.004	0.005	0.96	0.018	16
IS1398	SDN	D	D	Q5	0.02	0.009	0.004	0.004	0.957	0.005	15	3
IS19847	IND	DC	DC	Q5	0.013	0.014	0.005	0.005	0.951	0.011	17	3
IS32569	SOM	D	D	Q5	0.006	0.005	0.02	0.017	0.949	0.003	10	3
IS28645	YEM	DC	DC	Q5	0.037	0.004	0.005	0.003	0.949	0.002	24	3
IS12542	ETH	D	D	Q5	0.011	0.008	0.025	0.007	0.946	0.003	15
IS11827	ETH	D	D	Q5	0.022	0.02	0.006	0.007	0.942	0.004	13	3
SSM546	NER		D	Q5	0.038	0.01	0.006	0.007	0.935	0.004	8	3
IS4027	IND	B	B	Q5	0.011	0.006	0.004	0.004	0.933	0.041	13	3
IS30385	CHN	C	C	Q5	0.004	0.004	0.004	0.004	0.93	0.054	12	4
IS12804	TUR	B	B	Q5	0.009	0.006	0.005	0.018	0.929	0.033	16	un
IS30400	CHN	C	KC	Q5	0.005	0.004	0.004	0.055	0.919	0.014	13	4
IS20864	CHN	C	C	Q5	0.004	0.014	0.07	0.005	0.902	0.005	16	un
IS31681	DZA	B	B	Q5	0.059	0.022	0.004	0.004	0.901	0.009	16	un
IS13113	IND	B	B	Q5	0.008	0.03	0.031	0.019	0.901	0.011	19	un
IS13	USA	B	B	Q5	0.008	0.005	0.005	0.07	0.9	0.013	15	un
IS12179	ETH	B	B	Q5	0.018	0.009	0.007	0.032	0.9	0.034	22	un
SSM1370	ZAF		B	Q5	0.004	0.032	0.026	0.04	0.864	0.035	12	un
IS20727	USA	B	B	Q5	0.004	0.02	0.022	0.085	0.859	0.011	16	un
IS12169	ETH	B	B	Q5	0.078	0.01	0.009	0.022	0.84	0.041	16	un
IS20706	USA	B	B	Q5	0.054	0.073	0.019	0.013	0.827	0.015	19	3
IS3780	CHN	GB	B	Q5	0.047	0.007	0.027	0.044	0.772	0.103	24	un
IS20689	USA	B	B	Q5	0.016	0.054	0.107	0.018	0.767	0.039	15	un
IS24503	SEN			Q5	0.027	0.017	0.011	0.056	0.721	0.168	22
Tx2784	USA			Q5	0.013	0.065	0.065	0.158	0.696	0.003	14
IS12531	ETH	B	B	Q5	0.011	0.005	0.037	0.146	0.648	0.153	20	un
IS2156	NGA	B	B	Q5	0.033	0.009	0.015	0.008	0.594	0.341	15	un
CMS912	USA			Q5	0.02	0.333	0.036	0.092	0.509	0.009	14
SSM973	SEN		D	Q5	0.007	0.009	0.472	0.007	0.501	0.004	7	3
IS22893	SDN	GC	GC	Q5	0.083	0.198	0.115	0.041	0.291	0.273	31	10
Q6 = Guinea accessions from southern Africa and Asia
IS4963	IND	G	G	Q6	0.002	0.003	0.003	0.003	0.003	0.986	21	9
IS3958	NPL	G	G	Q6	0.002	0.003	0.003	0.003	0.003	0.986	44	9
IS3959	NPL	G	G	Q6	0.003	0.003	0.003	0.004	0.003	0.985	31	9
IS3967	IND	G	G	Q6	0.003	0.003	0.003	0.004	0.003	0.984	30	9
IS3957	NPL	G	G	Q6	0.003	0.005	0.003	0.003	0.004	0.983	27	9
IS14417	MWI	G	G	Q6	0.003	0.006	0.005	0.003	0.006	0.976	21	8
IS14414	MWI	G	G	Q6	0.004	0.007	0.008	0.005	0.006	0.969	12	8
IS14317	SWZ	G	G	Q6	0.003	0.007	0.006	0.042	0.003	0.939	26	8
SSM379	MLI		G	Q6	0.004	0.009	0.012	0.06	0.004	0.91	15	8
IS3421	IND	G	G	Q6	0.003	0.037	0.008	0.006	0.053	0.892	17	9
IS23254	ZMB	B	B	Q6	0.004	0.007	0.033	0.049	0.025	0.882	28	8
IS23777	MWI	G	G	Q6	0.008	0.009	0.015	0.083	0.036	0.848	57	8
IS19455	BWA	G	Gm	Q6	0.003	0.009	0.045	0.098	0.024	0.82	40	8
IS14331	ZAF	G	G	Q6	0.005	0.004	0.005	0.174	0.004	0.808	30	8
IS19685	IND	G	G	Q6	0.003	0.004	0.006	0.003	0.188	0.796	33	9
IS12931	CHN	G	G	Q6	0.005	0.009	0.003	0.003	0.207	0.773	40	9
IS29691	ZWE	G	G	Q6	0.005	0.004	0.004	0.214	0.006	0.768	99	8
IS31559	BDI	C	C	Q6	0.007	0.193	0.018	0.005	0.01	0.766	25	10
IS21519	MWI	G	G	Q6	0.006	0.013	0.047	0.021	0.192	0.722	113	8
IS24072	TZA	G	G	Q6	0.016	0.028	0.035	0.23	0.021	0.67	55	un
IS21622	MWI	G	G	Q6	0.011	0.006	0.005	0.343	0.007	0.628	53	8
IS14351	MWI	G	G	Q6	0.003	0.014	0.004	0.359	0.003	0.618	262	8
IS27146	ZWE	D	D	Q6	0.006	0.009	0.138	0.281	0.004	0.562	21	un
IS23178	ZMB	B	B	Q6	0.09	0.006	0.015	0.03	0.316	0.543	31	un
IS23100	TZA	G	G	Q6	0.004	0.023	0.244	0.189	0.006	0.535	55	un
IS2416	ZAF	K	K	Q6	0.005	0.34	0.007	0.144	0.005	0.499	16	un
IS30175	ZWE	G	G	Q6	0.003	0.021	0.004	0.468	0.003	0.501	18	8
SSM557	NER		G	Q6	0.47	0.01	0.006	0.005	0.025	0.484	15	un
IS23142	TZA	D	D	Q6	0.39	0.01	0.005	0.08	0.057	0.459	163	un
IS11119	ETH	C	C	Q6	0.11	0.29	0.077	0.008	0.058	0.458	20	10
IS10801	TCD	GC	GC	Q6	0.353	0.071	0.133	0.048	0.024	0.37	78	un
1RNRG5d: relative net root growth at 5 days of Al exposure
2Cluster classification according to Deu et al. (2006); 1= guinea from western Africa; 2= guinea margaritiferum subrace from western Africa; 3= durra accessions from central and eastern Africa and from Asia; 4= bicolor and caudatum accessions from China; 5= caudatum accessions from Africa; 6= group of transplanted caudatum and durra accessions from Lake Chad region; 7= accessions of kafir race fr…
